# Supplementary material for: From Dismissal to Partnership: Patient Experiences of Recurrent Urinary Tract Infection Healthcare Informed by the Theoretical Domains Framework and Behaviour Change Theory
Source: Health Expect. 2026 Mar 1;29(2):e70629. doi: 10.1111/hex.70629 (PMC12949963; doi:10.1111/hex.70629)
Supplement: Supplementary file 1 — Supporting Information S1: Qualitative Reporting Checklists (RTARG & BQQRG). [file HEX-29-e70629-s001.xlsx]

## Sheet: RTARG
RTARG Item	Advice for Reporting	Practices to Avoid	Manuscript Location
INTRODUCTION					RTARG = Reflexive Thematic Analysis Reporting Guidelines
Background and rationale	Provide robust context and rationale for the proposed research	Critiquing methodological limitations from a (post)positivist standpoint	Introduction, Lines 92-139, pp. 6-7		Braun, V., & Clarke, V. (2024). Supporting best practice in reflexive thematic analysis reporting in palliative medicine: A review of published research and introduction to the reflexive thematic analysis reporting guidelines (RTARG). Palliative Medicine, 38(6), 608–616. https://doi.org/10.1177/02692163241234800
Research question	Clearly articulate a methodologically coherent research question	Formulating research questions as hypotheses	Lines 131-139: 'aimed to explore... barriers and facilitators of quality rUTI healthcare experiences', p. 7
Theoretical assumptions	Include information on guiding theoretical assumptions	(Post)positivism and simple realism	Lines 125-139, 157-172: TDF introduction; constructionist orientation implicit in RTA choice, pp. 7-9
Theoretical coherence	Report consistently with stated theoretical assumptions throughout	Mashing-up of RTA and (post)positivism	Throughout: experiential language ('perceived,' 'experienced as'), interpretivist framing
Reflexive practice	Show evidence of reflexive practice	Evoking researcher bias as something to eliminate	Lines 214-225: reflexive journal maintained; awareness of own responses documented, p. 11
Writing style	Write in a methodologically coherent style	Third person writing style only	Mix of first person ('we') and third person; researcher positioned throughout
METHODOLOGY
Participant selection	Describe selection of participants/data items	Terms 'sample/sampling' connoting population sampling	Lines 173-183: inclusion/exclusion criteria detailed, pp. 9-10
Sample size rationale	Describe number of participants; provide rationale	Justification based on saturation or statistical models	Lines 184-191: information power prioritised; rejection of saturation calculations as inconsistent with RTA, p. 10
Participant characteristics	Discuss characteristics of participants	Tables with line-by-line demographic information	Lines 192-198: summary demographics, p. 10
Ethical details	Detail ethical approval, consent, anonymity	Compromising participant anonymity	Lines 251-256: ethics approval, e-consent, confidentiality, pseudonyms, p. 13
Data generation rationale	Provide rationale for method(s) of data generation	Triangulation as rationale	Lines 143-155, 199-207: interviews capture rich data; TDF-informed schedule, pp. 8, 10-11
Data generation tool	Describe development of data generation tool(s)	Using existing tool to replicate findings	Lines 199-207: co-developed with patient experts; Table 1; Supplementary Material 2, pp. 10-11
Data generation details	Include details such as modality, setting, timeframe	Standardisation as gold standard	Lines 208-213: online via Teams, audio-recorded, field notes; 42.7 mins average, p. 11
Who conducted interviews	Describe who conducted interactive data generation	Seeking standardisation through training	Lines 214-225: first author, psychological researcher, qualitative training, rUTI community relationships, p. 11
Dataset size/scope	Describe the size/scope of dataset	Equating data quantity with quality	Lines 208-213: 26 interviews, mean 42.7 minutes (SD=10.5), p. 11
Data preparation	Describe preparation of data for analysis	Describing transcription as 'verbatim' only	Lines 208-213: audio-recorded for anonymised transcription, p. 11
DATA ANALYSIS
RTA rationale	Provide rationale for use of RTA	Citing generic characteristics without situating	Lines 143-155, 230-242: captures semantic and latent meaning; experientially grounded yet theoretically actionable, pp. 8, 12
RTA orientation	Describe specific orientation to RTA	Generic discussion not situated	Lines 143-155, 230-242: combined inductive then deductive; both semantic and latent interpretation, pp. 8, 12
Analytic process	Discuss how researcher(s) engaged with analytic process	Generic description of six phases only	Lines 230-242: specific account of six-step process, NVivo 14, iterative coding, team discussions, p. 12
Who analysed	Describe who analysed the data	Inter-coder agreement measures	Lines 230-242: first author coded; all authors contributed to theme development and review, p. 12
Language coherence	Use language coherent with theoretical values	Passive language of discovery ('emerged', 'found')	'Developed,' 'generated,' 'constructed' themes used throughout Results
ANALYSIS/RESULTS
Overview of themes	Provide an overview of themes or thematic structure	Unclear thematic structure	Lines 219-548: eight themes listed; Figure 1 thematic map, p. 10
Theme conceptualisation	Ensure theme conceptualisation appropriate to RTA	Topic summaries; questions as themes	Themes capture shared meaning around central concepts, not topic summaries; Results pp. 10-23
Theme names	Name themes appropriately	One-word topic names only	Evocative names: 'Unheard Voices,' 'Shouldering Blame,' 'Partners in the Puzzle'; see Figure 1
Theme depth	Report themes in sufficient depth and detail	Thin, one-dimensional themes	Each theme has multi-paragraph narrative with 3-5 illustrative quotes; Results pp. 10-23
Subtheme use	Use subthemes judiciously	Overuse fragmenting analysis	No subthemes used; themes sufficiently multifaceted without fragmentation
Analytic narrative	Ensure analytic narrative explains meaning and significance	Frequency counts; simple paraphrasing	Each theme has interpretive narrative explaining significance; Results pp. 10-23
Balance narrative/extracts	Appropriate balance of analytic narrative and data extracts	Long strings of extracts OR no extracts	Good balance; narrative contextualises quotes; quotes evidence claims; Results pp. 10-23
Coherence narrative/data	Demonstrate coherence between narrative and data extracts	Mismatches between extracts and claims	All quotes directly support analytical claims made; Results pp. 10-23
Integrate theory	Integrate existing research and theory	Separating 'Results' and 'Discussion' entirely	Results and Discussion integrate theory (pp. 10-29)
DISCUSSION/CONCLUSIONS
Analytic conclusions	Draw analytic conclusions across themes	Repetitive theme-by-theme integration	Lines 568-604: Summary of Findings and Theoretical Contributions synthesise across themes, pp. 24-25
Implications	Discuss implications or directions for future research	Generic recommendations	Lines 606-636: four specific clinical priority areas; Lines 658-671: targeted future research, pp. 25-28
Quality practices	Use and report quality practices coherent with RTA	Member checking; triangulation; inter-rater reliability	Reflexive journal, team discussions, theoretical coherence; no positivist quality markers; Methods p. 8
Evaluation	Evaluate research from a Big Q standpoint	Quantitative or positivist evaluations	Lines 638-656: discusses transferability; acknowledges sample composition and context, pp. 27

## Sheet: BQQRG
BQQRG Item	Description	Manuscript Location
RESEARCH DESIGN				BQQRG = Big Q Qualitative Reporting Guidelines
Paradigm/approach	State qualitative approach and paradigm	Lines 96-109: RTA; constructionist orientation implicit in approach, p. 5		Braun, V., & Clarke, V. (2025). Reporting guidelines for qualitative research: A values-based approach. Qualitative Research in Psychology, 22(2), 399–438. https://doi.org/10.1080/14780887.2024.2382244
Rationale for approach	Why this approach suits the research question	Lines 96-109: captures rich data; enables experiential and theoretical analysis, p. 5
Research question alignment	Question suits qualitative inquiry	Lines 88-93: exploratory question about experiences and perceptions, p. 4
RESEARCHER POSITIONING
Researcher background	Describe relevant background	Lines 170-182: psychological researcher, qualitative training, rUTI community relationships, p. 8
Reflexivity	Evidence of reflexive practice	Lines 170-182: reflexive journal, awareness of own responses, p. 8
Positionality statement	Researcher position relative to topic	Lines 30-41, 170-182: patient expert co-authors; researcher community relationships, pp. 2, 8
SAMPLING & RECRUITMENT
Sampling strategy	Describe and justify strategy	Lines 126-151: snowball sampling via stakeholder networks, pp. 6-7
Inclusion/exclusion criteria	Clear criteria stated	Lines 126-151: age, location, rUTI diagnosis, English language; exclusions for complicated UTI, p. 6
Sample size justification	Non-positivist rationale	Lines 126-151: information power; rejects saturation as inappropriate for RTA, p. 7
Participant description	Contextualise participants	Lines 126-151: Table 2: demographics, UTI characteristics, pp. 6-8
DATA GENERATION
Method description	Describe data generation method	Lines 153-182: semi-structured interviews, online, audio-recorded, pp. 7-8
Tool/guide development	Describe development	Lines 153-182: TDF-informed, co-developed with patient experts; Table 1, Supp Mat 2, pp. 7-8
Context	Setting and circumstances	Lines 165-169: online via Microsoft Teams, p. 7
Duration/scope	Describe dataset characteristics	Lines 165-169: 26 interviews, mean 42.7 minutes, p. 7
DATA ANALYSIS
Analytic method	Name and describe method	Lines 96-109, 187-210: Braun & Clarke RTA, six-step process, pp. 5, 8-9
Analytic process	Specific account of process	Lines 187-210: familiarisation, NVivo coding, theme development, team review, deductive mapping, pp. 8-9
Software used	If used, describe	Line 191: NVivo 14, p. 8
Team involvement	Who did what	Lines 189-201: first author led coding; all authors contributed to theme review, pp. 8-9
FINDINGS/ANALYSIS
Structure	Clear presentation of findings	Figure 1: thematic map; 8 themes structured as barriers/facilitators; Line 236, p. 10
Thick description	Rich, contextualised findings	Extended narratives for each theme with multiple illustrative quotes; Results pp. 10-23
Participant voice	Balance of researcher and participant voice	Good balance; participant quotes woven with analytical narrative; Results pp. 10-23
Interpretation	Go beyond description	Themes are interpretive; theoretical mapping adds depth; Table 3, Figure 2
QUALITY & TRUSTWORTHINESS
Quality approach	How quality was addressed	Reflexive journal (Lines 170-182), team discussions (Lines 170-201), theoretical coherence, patient expert co-development
Limitations acknowledged	Acknowledge limitations	Lines 638-656: sample composition, recruitment route, UK focus, p. 27
Transferability	Discuss applicability	Lines 638-656: UK focus but broader relevance; international research cited, p. 27
ETHICS
Ethical approval	Ethics committee approval	Lines 213-217: ethics committee name and reference provided, p. 9, title page
Consent process	How consent was obtained	Lines 213-217: e-consent before interviews, p. 9, title page
Anonymity/confidentiality	Protecting participants	Lines 213-217: pseudonyms, identifying information removed, p. 9, title page
PPI/INVOLVEMENT
Patient/public involvement	Describe any involvement	Lines 30-41: stakeholder partnership; interview schedule co-development; analytical discussions, p. 2
